# Supplementary material for: Do Insect Populations Die at Constant Rates as They Become Older? Contrasting Demographic Failure Kinetics with Respect to Temperature According to the Weibull Model
Source: PLoS One. 2015 Aug 28;10(8):e0127328. doi: 10.1371/journal.pone.0127328 (PMC4552797; doi:10.1371/journal.pone.0127328)
Supplement: S1 File — (TXT) [file pone.0127328.s001.txt]

Kx_15C	Kx_20C	Kx_25C	Kx_30C	Kx_35C
51	43	41	44	57
51	43	41	44	57
51	43	41	44	57
51	43	41	38	57
51	43	41	38	57
51	43	41	36	28
51	43	38	36	26
51	43	38	35	24
51	43	32	35	24
51	43	32	35	23
51	43	32	33	23
51	43	32	32	23
51	39	32	23	21
51	39	32	23	21
51	39	31	16	21
51	39	31	16	13
51	33	31	16	13
51	33	31	16	13
51	33	31	13	13
51	33	29	13	12
51	32	29	12	12
51	32	29	12	12
51	32	29	12	12
51	32	29	11	12
26	32	29	11	7
26	31	27	11	7
26	31	27	11	7
26	31	27	9	7
26	31	27	9	7
26	31	27	9	6
26	30	27	9	6
26	30	27	7	6
26	30	21	6	6
26	30	21	6	5
26	30	21	5	5
26	30	21	5	5
26	30	21	4	5
20	30	21	2	4
20	27	20	2	4
20	27	20	2	4
20	27	20	2	3
20	27	20	2	3
20	27	20	2	3
20	27	20	1	3
20	27	19	1	2
20	21	19	1	2
18	21	19	1	1
18	21	17	1	1
18	21	17	1	1
18	21	16	1	1
18	21	15	1	1
18	21	14	1	1
18	21	10	1	1
18	21	10	1	1
18	21	8	1	1
17	21	7	1	1
17	16	5	1	1
17	16	5	1	1
17	16	5
17	16	5
17	16	5
17	16	3
17	16	2
17	16	2
17	16	2
16	16	1
16	16	1
16	16	1
16	15	1
16	15	1
16	14
16	14
16	13
15	13
15	13
15	13
15	12
15	11
15	10
15	10
15	10
15	9
14	9
14	9
14	8
14	8
14	7
14	6
14	5
14	4
14	4
14	4
11	4
11	4
11	3
11	3
11	3
11	3
11	2
11	2
11	2
11	2
11	2
11	1
11	1
11	1
11
11
11
11
11
11
11
11
11
11
11
11
11
11
11
11
11
6
6
6
6
6
6
6
6
6
6
6
6
6
6
6
6
6
6
6
6
6
6
6
6
6
6
6
5
5
5
5
5
5
5
5
5
5
5
5
5
5
4
4
4
4
4
4
4
4
4
4
4
3
3
3
3
3
3
3
3
3
3
3
3
2
2
2
2
2
2
2
2
2
2
2
2
2
2
2
2
1
1
1
1
1
1
1
1
1
1
1
1
1
1
1
1
1
1
