# Supplementary material for: Do Insect Populations Die at Constant Rates as They Become Older? Contrasting Demographic Failure Kinetics with Respect to Temperature According to the Weibull Model
Source: PLoS One. 2015 Aug 28;10(8):e0127328. doi: 10.1371/journal.pone.0127328 (PMC4552797; doi:10.1371/journal.pone.0127328)
Supplement: S2 File — (TXT) [file pone.0127328.s002.txt]

lx_15C	lx_20C	lx_25C	lx_30C	lx_35C
1	1	1	1	1
1	1	1	1	1
1	1	1	1	1
1	1	1	0,863636364	1
1	1	1	0,863636364	1
1	1	1	0,818181818	0,49122807
1	1	0,926829268	0,818181818	0,456140351
1	1	0,926829268	0,795454545	0,421052632
1	1	0,780487805	0,795454545	0,421052632
1	1	0,780487805	0,795454545	0,403508772
1	1	0,780487805	0,75	0,403508772
1	1	0,780487805	0,727272727	0,403508772
1	0,906976744	0,780487805	0,727272727	0,368421053
1	0,906976744	0,780487805	0,727272727	0,368421053
1	0,906976744	0,756097561	0,454545455	0,368421053
1	0,906976744	0,756097561	0,454545455	0,228070175
1	0,76744186	0,756097561	0,454545455	0,228070175
1	0,76744186	0,756097561	0,454545455	0,228070175
1	0,76744186	0,756097561	0,272727273	0,228070175
1	0,76744186	0,707317073	0,272727273	0,210526316
1	0,744186047	0,707317073	0,272727273	0,210526316
1	0,744186047	0,707317073	0,272727273	0,210526316
1	0,744186047	0,707317073	0,272727273	0,210526316
1	0,744186047	0,707317073	0,25	0,210526316
0,509803922	0,744186047	0,707317073	0,25	0,122807018
0,509803922	0,720930233	0,658536585	0,25	0,122807018
0,509803922	0,720930233	0,658536585	0,25	0,122807018
0,509803922	0,720930233	0,658536585	0,204545455	0,122807018
0,509803922	0,720930233	0,658536585	0,204545455	0,122807018
0,509803922	0,720930233	0,658536585	0,204545455	0,105263158
0,509803922	0,697674419	0,658536585	0,204545455	0,105263158
0,509803922	0,697674419	0,658536585	0,159090909	0,105263158
0,509803922	0,697674419	0,512195122	0,136363636	0,105263158
0,509803922	0,697674419	0,512195122	0,136363636	0,087719298
0,509803922	0,697674419	0,512195122	0,113636364	0,087719298
0,509803922	0,697674419	0,512195122	0,113636364	0,087719298
0,509803922	0,697674419	0,512195122	0,090909091	0,087719298
0,392156863	0,697674419	0,512195122	0,045454545	0,070175439
0,392156863	0,627906977	0,487804878	0,045454545	0,070175439
0,392156863	0,627906977	0,487804878	0,045454545	0,070175439
0,392156863	0,627906977	0,487804878	0,045454545	0,052631579
0,392156863	0,627906977	0,487804878	0,045454545	0,052631579
0,392156863	0,627906977	0,487804878	0,045454545	0,052631579
0,392156863	0,627906977	0,487804878	0	0,052631579
0,392156863	0,627906977	0,463414634		0,035087719
0,392156863	0,488372093	0,463414634		0,035087719
0,352941176	0,488372093	0,463414634		0,01754386
0,352941176	0,488372093	0,414634146		0,01754386
0,352941176	0,488372093	0,414634146		0,01754386
0,352941176	0,488372093	0,390243902		0,01754386
0,352941176	0,488372093	0,365853659		0
0,352941176	0,488372093	0,341463415
0,352941176	0,488372093	0,243902439
0,352941176	0,488372093	0,243902439
0,352941176	0,488372093	0,195121951
0,333333333	0,488372093	0
0,333333333	0,372093023
0,333333333	0,372093023
0,333333333	0,372093023
0,333333333	0,372093023
0,333333333	0,372093023
0,333333333	0,372093023
0,333333333	0,372093023
0,333333333	0,372093023
0,333333333	0,372093023
0,31372549	0,372093023
0,31372549	0,372093023
0,31372549	0,372093023
0,31372549	0,348837209
0,31372549	0,348837209
0,31372549	0,325581395
0,31372549	0,325581395
0,31372549	0,302325581
0,294117647	0,302325581
0,294117647	0,302325581
0,294117647	0,302325581
0,294117647	0,279069767
0,294117647	0,255813953
0,294117647	0,23255814
0,294117647	0,23255814
0,294117647	0,23255814
0,294117647	0
0,274509804
0,274509804
0,274509804
0,274509804
0,274509804
0,274509804
0,274509804
0,274509804
0,274509804
0,274509804
0,215686275
0,215686275
0,215686275
0,215686275
0,215686275
0,215686275
0,215686275
0,215686275
0,215686275
0,215686275
0,215686275
0,215686275
0,215686275
0,215686275
0,215686275
0,215686275
0,215686275
0,215686275
0,215686275
0,215686275
0,215686275
0,215686275
0,215686275
0,215686275
0,215686275
0,215686275
0,215686275
0,215686275
0,215686275
0,215686275
0,215686275
0,117647059
0,117647059
0,117647059
0,117647059
0,117647059
0,117647059
0,117647059
0,117647059
0,117647059
0,117647059
0,117647059
0,117647059
0,117647059
0,117647059
0,117647059
0,117647059
0,117647059
0,117647059
0,117647059
0,117647059
0,117647059
0,117647059
0,117647059
0,117647059
0,117647059
0,117647059
0,117647059
0,098039216
0,098039216
0,098039216
0,098039216
0,098039216
0,098039216
0,098039216
0,098039216
0,098039216
0,098039216
0,098039216
0,098039216
0,098039216
0,098039216
0,078431373
0,078431373
0,078431373
0,078431373
0,078431373
0,078431373
0
